# Supplementary material for: Untargeted Blood Lipidomics Analysis in Critically Ill Pediatric Patients with Ventilator-Associated Pneumonia: A Pilot Study
Source: Metabolites. 2024 Aug 23;14(9):466. doi: 10.3390/metabo14090466 (PMC11434274; doi:10.3390/metabo14090466)
Supplement: Supplementary file 1 [file metabolites-14-00466-s001.zip]

Archive with 1 entries (1 files):
- metabolites-3150176-supplementary.xls
