# Supplementary material for: Untargeted Blood Lipidomics Analysis in Critically Ill Pediatric Patients with Ventilator-Associated Pneumonia: A Pilot Study
Source: Metabolites. 2024 Aug 23;14(9):466. doi: 10.3390/metabo14090466 (PMC11434274; doi:10.3390/metabo14090466)
Supplement: Supplementary file 1 [file metabolites-14-00466-s001.zip › metabolites-3150176-supplementary.xls]

## Sheet: Φύλλο1
ANNOTATION				CAR 16:0	CAR 18:0	CAR 18:1	CAR 18:2	CE 18:1	CE 18:2	CE 18:3	CE 20:2	CE 20:3	CE 20:4	DG 36:3	LPC 16:0 (+1)	LPC 16:1	LPC 17:0	LPC 18:0	LPC 18:3	LPC 20:1	LPC 20:4	LPC 20:5	LPC O-18:1	MG 16:0	MG 18:0	PC 18:1	PC 20:3	PC 32:0	PC 32:1	PC 32:2	PC 33:1	PC 33:2	PC 34:0	PC 34:1	PC 34:2	PC 34:2	PC 34:3	PC 34:3	PC 34:3 (+1)	PC 35:1	PC 35:2	PC 35:2	PC 36:0 (+1)	PC 36:1 (+1)	PC 36:2	PC 36:3	PC 36:3	PC 36:3	PC 36:4
C06_12_32_1_4435.mzML	high	staphyloc		165387	237364	383475	208468	1.68872e+07	5.56569e+07	4.77661e+06	1.59657e+06	3.01063e+06	2.19235e+07	953479	5.75152e+06	565915	420256	7.58316e+06	1.32539e+06	116200	2.24186e+06	445076	354653	2.18564e+06	6.71439e+06	3.05834e+06	501375	1.31593e+07	6.19559e+06	2.51704e+06	1.65297e+06	1.92342e+06	7.56265e+06	1.01935e+08	1.50801e+08	9.4892e+06	1.49334e+06	4.70414e+06	1.23378e+06	177029	3.45345e+06	6.16413e+06	74562.4	1.523e+07	1.07798e+08	2.2633e+07	692662	2.32728e+07	177608
C16_3_69_1_4436.mzML	low			203852	189139	817127	339988	1.27909e+07	5.43731e+07	1.82173e+06	2.52771e+06	1.19583e+06	1.3586e+07	620328	3.71768e+06	220519	354044	7.56432e+06	914633	145327	786356	126906	242064	1.70034e+06	5.13711e+06	2.80631e+06	163016	3.49468e+06	4.52161e+06	592360	1.25975e+06	832857	1.43987e+07	1.11487e+08	1.20922e+08	5.78016e+06	142043	2.30405e+06	507763	2.54764e+06	1.99906e+06	6.02674e+06	4.4698e+07	1.49929e+07	8.56642e+07	1.16593e+07	631249	1.74087e+07	553653
C20_6_87_1_4437.mzML	high			641638	269863	706208	347785	1.25455e+07	5.46858e+07	2.98429e+06	2.70313e+06	1.88603e+06	8.86504e+06	1.22854e+06	3.95309e+06	544864	100816	4.97247e+06	886638	55538.5	876526	274592	210893	1.89466e+06	5.95135e+06	3.8004e+06	492852	2.14346e+06	1.54206e+07	1.00707e+06	1.0149e+06	516301	1.33132e+07	1.11526e+08	1.66159e+08	7.99471e+06	321294	2.78352e+06	1.00019e+06	1.42845e+06	1.60055e+06	439427	1.25651e+07	1.64124e+07	1.11791e+08	1.81472e+07	1.46439e+06	1.67156e+07	60882.4
C18_3_76_1_4439.mzML	low	acinetobacter		269771	179321	452488	251812	4.97807e+06	9.97785e+06	860442	2.07861e+06	511005	4.91488e+06	869777	1.05774e+06	59781.6	48269.7	1.80524e+06	214482	14237.1	280335	24537.9	55328.4	1.26906e+06	3.08759e+06	814913	53078.4	3.62979e+06	3.00819e+06	448736	822330	618618	4.23414e+06	7.56354e+07	9.20397e+07	3.90879e+06	696526	1.21964e+06	359996	1.29485e+06	1.12806e+06	545052	87781.4	7.67043e+06	4.76584e+07	9.9462e+06	398337	7.3426e+06	2.38964e+07
C01_1_11_1_4441.mzML	high	Klebsiel	Klebsiel	449329	504873	2.58228e+06	594639	1.74106e+07	5.14567e+07	1.71134e+06	3.03623e+06	916758	1.00188e+07	1.50463e+06	5.47865e+06	620547	315976	437402	1.67397e+06	230836	1.84772e+06	428473	330795	2.07971e+06	4.79901e+06	8.1049e+06	409940	2.72936e+07	1.21859e+07	3.06642e+06	2.21916e+06	1.36244e+06	2.71337e+06	1.52371e+08	1.82111e+08	1.22676e+07	1.38029e+06	587618	2.2952e+06	3.82266e+06	3.66276e+06	5.62531e+06	97291.2	2.5315e+07	1.49531e+08	1.58006e+07	1.63051e+06	5.63204e+07	68733.7
C08_1_37_1_4442.mzML	low	Klebsiel	stenotrophomonas	410543	350961	442062	209256	1.05424e+07	6.74063e+07	2.85767e+06	3.56566e+06	4.08069e+06	1.51519e+07	233532	3.77868e+06	376744	170816	5.27636e+06	1.10927e+06	112548	1.4893e+06	428634	226036	2.20211e+06	4.94513e+06	5.01349e+06	824904	3.66766e+06	5.38805e+06	754374	497670	471835	6.70683e+06	8.01874e+07	1.45966e+08	8.19968e+06	171842	3.33644e+06	1.03865e+06	115623	1.98577e+06	141181	28994.2	1.03949e+07	1.10579e+08	3.49634e+07	933751	1.9514e+07	14251.4
C11_12_51_1_4445.mzML	low	12		168107	154195	730374	64147.9	1.53045e+07	1.75877e+07	2.39461e+06	2.25489e+06	1.66374e+06	7.82904e+06	303804	2.50785e+06	462040	166764	5.74995e+06	597701	74145	789048	81438.3	255594	1.69909e+06	3.81589e+06	4.74033e+06	463197	1.55201e+06	8.79154e+06	642123	1.42986e+06	340715	6.69772e+06	9.91733e+07	5.66517e+07	2.27406e+06	1.09528e+06	1.4438e+06	451910	2.99742e+06	780219	3.78764e+06	7.05908e+06	1.33541e+07	7.80459e+07	2.13178e+07	4.19526e+06	8.60264e+06	204311
C14_12_63_1_4446.mzML	low			616232	476779	1.09747e+06	285060	5.92155e+06	4.19471e+07	2.30265e+06	2.65317e+06	1.73763e+06	1.3482e+07	296728	1.74303e+06	143542	132847	6.52202e+06	355275	56405.9	709513	43613.5	183535	1.6816e+06	3.60684e+06	1.66046e+06	177101	1.26252e+07	7.4993e+06	880433	1.09219e+06	701067	1.24306e+07	8.60881e+07	1.15079e+08	5.45128e+06	208508	4.05505e+06	40971.9	3.38643e+06	1.87718e+06	6.16375e+06	1.17464e+07	1.38292e+07	1.01039e+07	2.52541e+07	1.11887e+06	1.07492e+07	146305
C05_1_27_1_4447.mzML	low		stenotrophomonas	689605	518868	1.13697e+06	233353	9.0523e+06	4.47377e+07	847329	2.60159e+06	1.63981e+06	7.07358e+06	942103	3.49873e+06	190905	206534	7.45677e+06	772173	68898.2	478457	119506	189282	1.95415e+06	4.23119e+06	2.85833e+06	241066	1.30897e+07	7.84366e+06	635574	1.41247e+06	1.04673e+06	6.41198e+06	9.73584e+07	1.77604e+08	8.99277e+06	776936	1.5067e+06	761393	3.94314e+06	2.38496e+06	9.54001e+06	41326.2	1.24967e+07	1.05248e+08	4.11778e+07	1.05558e+06	1.53559e+07	212443
C02_1_15_1_4450.mzML	high	staphyloc	staphyloc	395878	266757	592440	196170	7.38928e+06	2.47213e+07	2.09612e+06	2.39943e+06	1.38559e+06	7.88473e+06	198174	2.1827e+06	189765	135628	4.31289e+06	470093	6374.78	441446	46860.5	58053.6	1.48677e+06	2.92601e+06	1.83496e+06	215430	2.02991e+06	8.43051e+06	1.06185e+06	1.72043e+06	1.07153e+06	4.22983e+06	8.50717e+07	9.96681e+07	4.35284e+06	1.70433e+06	1.53988e+06	529741	3.99775e+06	1.30492e+06	735667	14657.7	6.79621e+06	3.44896e+06	3.52639e+07	1.11919e+06	6.7818e+06	3.85931e+06
C19_12_82_1_4451.mzML	high			353109	347037	997625	265448	1.68998e+07	6.56743e+07	3.85291e+06	3.2203e+06	1.92505e+06	1.4459e+07	666615	6.62965e+06	497637	357159	1.00114e+06	1.63853e+06	279926	2.08391e+06	392782	491168	1.83698e+06	728169	4.10363e+06	734977	2.03358e+07	1.1914e+07	2.82784e+06	1.6571e+06	869852	4.95374e+06	1.31449e+08	1.84326e+08	1.00156e+07	3.45026e+06	2.36631e+06	1.0378e+06	1.2372e+07	2.95881e+06	4.98537e+06	107718	3.05699e+07	1.28585e+08	1.46521e+07	2.81891e+06	2.72498e+07	32266.1
C19_3_80_1_4452.mzML	high			225938	176338	686478	144760	1.16184e+07	3.86378e+07	1.25416e+06	2.71734e+06	837404	8.3224e+06	494567	2.48617e+06	143726	109478	1.13705e+07	593554	94151	754541	124786	189177	1.197e+06	2.28679e+06	4.22422e+06	202500	9.23628e+06	4.86598e+06	791867	638082	400213	2.21739e+06	8.39388e+07	1.2425e+08	5.44951e+06	677792	1.12669e+06	567088	7.51481e+06	1.34648e+06	1.47944e+06	13911.4	1.24304e+07	6.75351e+07	2.0612e+07	651347	1.2795e+07	1.29571e+07
C11_6_50_1_4454.mzML	low	6		144610	131142	783950	96693	1.90372e+07	3.43323e+07	3.54537e+06	2.65029e+06	2.29583e+06	1.22225e+07	776052	4.19993e+06	596554	319332	1.40327e+07	978133	116062	958521	147323	276632	1.99186e+06	3.21321e+06	5.39716e+06	582015	7.76802e+06	9.34466e+06	843064	1.86002e+06	616779	1.14631e+07	1.09868e+08	1.01795e+08	4.21588e+06	1.79615e+06	1.85178e+06	1.51329e+06	1.75495e+07	1.31085e+06	3.66702e+06	1.72246e+07	1.71245e+07	8.36764e+06	5.19025e+07	5.59829e+06	1.60335e+07	528539
C07_1_33_1_4456.mzML	high	staphyloc	corona	151865	164129	265631	51440.2	8.73763e+06	4.98259e+07	2.50323e+06	3.09506e+06	1.07842e+06	8.09332e+06	2.00301e+06	5.60007e+06	330631	391984	2.5208e+07	1.37764e+06	168465	593652	187922	261983	1.67902e+06	2.81637e+06	5.10616e+06	213372	1.80656e+07	1.5151e+07	1.50597e+06	3.11902e+06	1.59133e+06	4.08412e+06	1.45405e+08	2.35692e+08	1.18003e+07	1.17933e+06	4.73306e+06	156591	821920	5.66996e+06	6.94076e+06	183670	2.69307e+07	1.08912e+08	3.14186e+07	1.3171e+06	3.61307e+07	121754
C07_6_35_1_4457.mzML	high	staphyloc		149691	114878	350898	125960	1.25921e+07	4.9809e+07	4.80812e+06	3.07402e+06	1.74013e+06	1.21593e+07	1.79633e+06	7.65175e+06	980371	569894	4.58089e+07	2.2373e+06	275057	2.03247e+06	402504	317051	1.82691e+06	3.11307e+06	1.06173e+07	795168	3.54831e+06	2.02012e+07	4.94153e+06	2.81186e+06	1.56159e+06	7.29516e+06	1.32896e+08	1.92799e+08	1.04437e+07	3.53266e+06	5.12788e+06	2.80484e+06	1.37051e+07	3.5674e+06	893181	114275	3.59085e+07	1.2781e+08	4.29945e+07	2.72452e+06	3.3086e+07	279485
C14_1_60_1_4458.mzML	low			732150	384636	1.14872e+06	326647	9.18395e+06	4.39753e+07	1.68285e+06	2.88709e+06	1.57978e+06	1.28669e+07	551149	3.09222e+06	200504	219717	1.28938e+07	640123	51326.3	854213	92265.2	247747	1.26641e+06	2.25912e+06	2.88289e+06	225057	1.20311e+07	6.50821e+06	489362	1.19025e+06	681623	2.59661e+06	8.99027e+07	1.36424e+08	6.11457e+06	276283	2.70732e+06	117371	6.10566e+06	1.89867e+06	1.79571e+06	27801.9	1.11877e+07	7.0251e+07	3.12708e+07	1.01816e+06	1.13487e+07	98134
C13_6_58_1_4459.mzML	low	Klebsiel		278852	153906	505865	73264.3	6.30059e+06	1.02729e+07	756190	1.46786e+06	593157	2.61847e+06	252441	1.21863e+06	236441	97756.7	3.36371e+06	237922	37246.5	298073	36123.6	96455.6	2.16064e+06	4.13611e+06	2.28262e+06	114595	2.8478e+06	3.67772e+07	2.41267e+06	5.23796e+06	1.40571e+06	4.48556e+06	1.40614e+08	1.21186e+08	5.67231e+06	1.89249e+06	2.89559e+06	295985	1.08053e+07	2.1806e+06	3.00153e+06	11756.3	1.90455e+07	6.38494e+07	3.29293e+07	2.0593e+06	1.3842e+07	4.06773e+06
C04_12_26_1_4460.mzML	high	staphyloc		103105	88262.7	321533	102664	1.59375e+07	5.04896e+07	3.81258e+06	3.10217e+06	2.53392e+06	1.22247e+07	1.63409e+06	9.07623e+06	1.38614e+06	575890	9.10035e+06	2.27565e+06	174382	2.06628e+06	371908	479418	1.88047e+06	577204	4.1635e+06	899727	1.17175e+06	1.76703e+07	2.87805e+06	3.59164e+06	2.10697e+06	3.13315e+06	1.36609e+08	1.82608e+08	9.73874e+06	2.24304e+06	4.19545e+06	3.07802e+06	6.06176e+06	2.87395e+06	2.35906e+06	41424.2	1.78903e+07	9.13533e+07	1.5873e+07	1.83185e+06	2.18919e+07	387951
C09_3_41_1_4462.mzML	high	Klebsiel		501146	264319	846583	257840	1.18762e+07	3.50896e+07	4.18267e+06	2.77033e+06	2.14281e+06	1.24577e+07	799273	3.33099e+06	531927	367926	7.84019e+06	855078	90800.5	1.10962e+06	176278	199246	2.26692e+06	5.39055e+06	4.96874e+06	463697	1.31379e+07	1.07166e+07	1.10262e+06	2.71712e+06	967914	6.17094e+06	1.09565e+08	1.16238e+08	5.12183e+06	2.92275e+06	1.96962e+06	1.25754e+06	2.81248e+06	2.04671e+06	1.8914e+06	33181.3	1.51676e+07	1.29218e+08	3.04639e+07	2.09997e+06	1.62021e+07	622109
C13_3_57_1_4464.mzML	low	Klebsiel		137083	82422.8	302767	37876	7.92504e+06	1.50368e+07	1.39607e+06	1.88048e+06	1.00887e+06	3.47871e+06	161070	2.03922e+06	477407	170444	3.04463e+06	457303	60271.7	592972	106925	182953	1.58295e+06	4.71647e+06	4.30306e+06	320715	1.91279e+06	1.59779e+07	2.04563e+06	3.21276e+06	1.12769e+06	3.38629e+06	1.16053e+08	1.06312e+08	4.60352e+06	2.03799e+06	2.74759e+06	1.93722e+06	2.65305e+06	1.8583e+06	1.60649e+06	39922.7	1.47523e+07	1.6247e+08	2.27757e+07	2.36398e+06	1.33238e+07	4.98658e+07
C17_12_74_1_4467.mzML	high		e.coli	109235	73722.1	130121	21370	1.10584e+07	3.63324e+07	3.65888e+06	2.58415e+06	1.13298e+06	9.44534e+06	664386	3.50586e+06	742805	351888	3.24731e+06	966092	62476.6	1.21661e+06	183950	181819	1.65659e+06	2.18636e+06	5.25345e+06	352212	1.50446e+06	1.58405e+07	3.88167e+06	3.53271e+06	1.8551e+06	3.02069e+06	1.18242e+08	1.33962e+08	7.20357e+06	3.90937e+06	4.45677e+06	3.94722e+06	3.13315e+06	1.99992e+06	1.85619e+06	31685.4	1.27533e+07	3.59839e+07	1.51194e+07	1.90264e+06	1.2419e+07	97715.1
C06_1_29_1_4468.mzML	high	staphyloc		393257	373558	564840	235888	7.65015e+06	4.68792e+07	1.18042e+06	3.22678e+06	1.18489e+06	1.06847e+07	304595	3.26712e+06	212713	155271	3.91302e+06	803922	68547	1.20905e+06	230690	170114	1.81276e+06	2.06002e+06	3.55404e+06	326312	1.09415e+07	3.32748e+06	478263	670479	550638	4.91978e+06	8.04658e+07	1.5903e+08	6.95773e+06	1.21233e+06	878496	739174	151746	1.52631e+06	519743	34821.8	9.34147e+06	1.78782e+08	1.30127e+07	776558	1.1785e+07	83416.3
C18_1_75_1_4470.mzML	low	acinetobacter		205686	193395	329900	134803	7.7915e+06	3.63266e+07	742594	2.75069e+06	1.10475e+06	1.19274e+07	635206	2.31129e+06	110594	131203	2.60588e+06	582465	49548.4	702285	47575.4	151170	1.58244e+06	3.62002e+06	1.75658e+06	115512	1.06412e+07	2.8471e+06	370659	855113	596137	4.22385e+06	7.51698e+07	1.14327e+08	4.97786e+06	328162	965354	319071	135564	1.21582e+06	451595	5300.26	8.15676e+06	9.14253e+07	1.33785e+07	694489	6.71394e+06	537346
C19_6_81_1_4471.mzML	high			284915	210851	770448	148342	1.73919e+07	6.61828e+07	3.72363e+06	3.39612e+06	1.64352e+06	1.39229e+07	644093	4.22048e+06	270175	181881	4.70808e+06	921800	149980	1.20224e+06	163581	309921	1.73217e+06	3.9364e+06	3.56389e+06	362296	1.64687e+07	6.20728e+06	1.57525e+06	1.41513e+06	690663	6.05002e+06	1.27861e+08	1.74205e+08	8.09057e+06	2.62668e+06	439132	573557	3.43769e+06	2.32941e+06	94531.1	65921.9	2.32671e+07	1.37646e+08	2.12269e+07	1.64784e+06	1.86869e+07	19968.5
C19_1_79_1_4474.mzML	high			698502	504488	1.77765e+06	414143	1.56925e+07	6.10031e+07	1.7945e+06	3.20515e+06	1.2654e+06	1.58888e+07	542912	3.36505e+06	213527	134232	2.95408e+06	723537	106286	982979	108660	272276	2.0847e+06	2.96528e+06	3.21683e+06	172907	2.05664e+07	5.5411e+06	1.2919e+06	1.43925e+06	695040	7.47226e+06	1.32723e+08	1.56532e+08	8.34665e+06	1.25118e+06	2.08174e+06	516145	7.47183e+06	2.29616e+06	486265	64872.8	2.07086e+07	8.2647e+07	1.00074e+07	1.08514e+06	1.93915e+07	5.44755e+06
C03_12_22_1_4475.mzML	high	candida		236457	175713	916464	419524	7.03017e+06	3.27468e+07	1.2535e+06	2.5547e+06	279285	3.57031e+06	735004	2.70003e+06	123733	135064	2.78465e+06	573777	33399.9	254684	94950.1	161228	2.27158e+06	2.884e+06	1.85899e+06	10559.3	1.47948e+06	3.77892e+06	1.0404e+06	890516	820777	1.54851e+06	1.00373e+08	1.7337e+08	8.79877e+06	159541	3.73782e+06	119958	6.04203e+06	2.0094e+06	475170	5.55584e+07	9.45983e+06	6.92032e+07	9.45145e+06	1375.58	1.97337e+07	4.72625e+07
C15_3_65_1_4478.mzML	low			284319	236760	447687	103557	8.92176e+06	5.27031e+07	3.92012e+06	3.16999e+06	2.52628e+06	1.39328e+07	245625	3.77087e+06	361087	222055	3.75255e+06	832255	97500.3	1.32839e+06	197514	285237	2.19495e+06	2.62699e+06	2.60318e+06	549718	1.30943e+07	5.28126e+06	768494	1.29605e+06	875983	5.16616e+06	1.00699e+08	1.46558e+08	6.61413e+06	1.90159e+06	1.83216e+06	405933	1.93323e+07	1.99042e+06	584073	6235.15	1.38751e+07	6.33658e+06	2.85795e+07	1.70148e+06	1.82951e+06	28423.7
C17_6_73_1_4480.mzML	high			224335	141002	262159	24435.9	1.14727e+07	2.47655e+07	2.35557e+06	2.21589e+06	1.15237e+06	6.98835e+06	401100	2.93222e+06	597862	289576	1.44903e+06	720126	60586.4	724386	100119	144648	2.31794e+06	3.17373e+06	2.79978e+06	318303	1.2084e+07	1.80388e+07	1.68786e+06	4.18137e+06	1.20825e+06	4.46147e+06	1.20863e+08	1.19247e+08	4.92852e+06	2.75655e+06	702943	423342	1.55998e+06	1.49486e+06	1.19264e+06	21324	9.83261e+06	3.94755e+07	1.86426e+07	2.47721e+06	7.57361e+06	4.88462e+07
C17_1_71_1_4482.mzML	high		e.coli	103560	56572.8	112338	3495.17	3.97261e+06	9.59564e+06	401165	1.47537e+06	398978	2.77089e+06	85662.1	676449	57771.8	21578.1	394564	128418	1528.41	134018	1572.49	23967.3	1.79131e+06	1.17534e+06	438718	36584.1	5.9022e+06	5.67379e+06	422762	1.29092e+06	438852	1.89947e+06	5.84882e+07	4.30081e+07	1.82065e+06	335227	1.02366e+06	137804	1.32887e+07	635315	381395	1409.56	4.2283e+06	1.88151e+07	8.08475e+06	644056	2.51283e+06	1.5658e+07
C20_3_86_1_4483.mzML	high			1374.9	1391.96	1397.28	1390.29	6800.35	1386.93	1421.84	1361.12	1373.38	1443.51	1412.16	1367.42	1372.48	694.837	1190.85	1393.82	1365.57	1386.19	1385.85	1382.87	1.41902e+06	2.30549e+06	1337.74	1385.47	1407.86	1335.74	445.008	1399.26	1358.24	1298.68	881.586	4400.32	1419.32	1342.55	1419.08	1536.18	17346.5	1398.24	1095.4	1417.67	1414.87	2208.12	1475.35	1410.79	1401.99	1221.52
C09_1_40_1_4484.mzML	high	Klebsiel		559464	382535	841846	255186	7.92311e+06	2.75802e+07	2.25055e+06	2.16332e+06	1.12254e+06	6.77835e+06	935372	2.9626e+06	357853	207348	2.84516e+06	610287	64252.4	543225	85144.9	141428	2.37072e+06	4.03938e+06	2.58162e+06	212463	1.46212e+07	1.08365e+07	1.37983e+06	2.78289e+06	1.44809e+06	5.38079e+06	1.12539e+08	1.45089e+08	7.7128e+06	580349	6.51683e+06	177282	3.23796e+07	2.41658e+06	1.34836e+06	23328.6	1.34199e+07	2.07971e+07	2.58756e+07	1.78877e+06	1.75971e+07	1.19645e+06
C18_6_77_1_4485.mzML	low	acinetobacter		267421	223620	480913	314371	3.21355e+06	1.2631e+07	511791	1.70726e+06	222912	2.58992e+06	728475	1.38288e+06	78581.7	63175.2	1.89721e+06	256125	3039.89	302146	46949.1	60577.7	1.90291e+06	3.21428e+06	967063	46697.1	4.32154e+06	3.65494e+06	592983	880490	749139	4.67054e+06	8.14188e+07	1.16022e+08	4.84676e+06	496879	2.2108e+06	129236	2.27718e+06	1.3933e+06	530475	3266.5	8.9122e+06	1.68615e+07	1.03232e+07	470649	9.64908e+06	1.32899e+07
C15_12_67_1_4486.mzML	low			589586	368009	820444	195641	9.71871e+06	3.22072e+07	2.88166e+06	2.41418e+06	1.58989e+06	9.41669e+06	1.19729e+06	1.59711e+06	165279	91399.5	2.42128e+06	299278	29969.8	292320	4039.61	136826	2.39503e+06	4.22157e+06	938954	76044.5	2.4194e+07	1.78618e+07	2.60469e+06	3.40004e+06	1.83863e+06	8.06789e+06	1.23799e+08	1.70213e+08	7.37914e+06	3.40652e+06	2.80869e+06	2.9234e+06	4.19776e+06	2.73113e+06	1.15354e+06	47255.8	1.92127e+07	2.11114e+08	1.73503e+07	1.80501e+06	1.83233e+07	62998.8
C14_3_61_1_4487.mzML	low			1.0343e+06	458105	1.35628e+06	440331	1.11636e+07	6.36013e+07	1.62576e+06	3.11431e+06	2.27604e+06	2.1167e+07	431723	3.92131e+06	326156	317294	7.08652e+06	1.05942e+06	104261	1.83864e+06	206994	256425	1.53809e+06	1.06627e+06	3.05243e+06	401169	1.2801e+07	2.43659e+06	662617	1.08924e+06	772948	4.68118e+06	8.95971e+07	1.4715e+08	6.72898e+06	736652	1.13386e+06	1.44923e+06	2.40126e+07	2.24635e+06	958616	25974.6	1.09119e+07	3.58246e+07	1.9224e+07	1.24283e+06	1.26627e+07	2.19322e+07
C20_1_85_1_4489.mzML	high			801085	405112	578017	172194	8.77107e+06	3.02345e+07	2.09925e+06	2.41034e+06	796916	4.7913e+06	793808	2.94557e+06	440323	58986.1	4.30609e+06	596875	27682	372217	195945	171106	2.0992e+06	3.73275e+06	2.58536e+06	170769	1.86923e+07	1.56178e+07	1.12433e+06	1.07428e+06	477290	1.39328e+07	1.0197e+08	1.51659e+08	6.08568e+06	1.63994e+06	2.93903e+06	2.35027e+06	7.04298e+06	1.18906e+06	52811.5	1.22721e+07	1.23498e+07	3.33436e+08	1.20578e+07	877230	1.27851e+07	8.13523e+06
C06_3_30_1_4490.mzML	high	staphyloc	corona	401163	375151	609340	242964	1.2101e+07	5.96592e+07	4.09047e+06	3.08953e+06	2.00871e+06	1.59628e+07	502012	4.90552e+06	493130	272994	5.68154e+06	1.19822e+06	107543	1.46333e+06	371011	248365	2.02382e+06	1.61773e+06	4.98321e+06	646741	1.51225e+07	3.31687e+06	1.30361e+06	1.40905e+06	1.03274e+06	6.57035e+06	1.08615e+08	1.57656e+08	7.73889e+06	3.30187e+06	1.07082e+06	2.22614e+06	8.38906e+06	2.07277e+06	847634	60764.7	1.4988e+07	2.62941e+08	2.05675e+07	1.49668e+06	1.99009e+07	163158
C02_3_16_1_4491.mzML	high	staphyloc	staphyloc	454845	328691	874253	264661	1.20859e+07	3.55144e+07	4.93792e+06	2.45028e+06	2.61166e+06	1.02176e+07	369316	4.45195e+06	505150	443317	3.88782e+06	1.02002e+06	78329	858030	188731	153020	1.99662e+06	1.18119e+06	3.45434e+06	600436	934137	1.3066e+07	1.67257e+06	5.51798e+06	2.90131e+06	7.14618e+06	1.25455e+08	1.46786e+08	6.23514e+06	3.56052e+06	3.76553e+06	1.30612e+06	573931	2.7001e+06	1.27742e+06	41773	1.23361e+07	1.04786e+08	237944	3.06265e+06	1.37787e+07	87506
C18_12_78_1_4492.mzML	low	acinetobacter		189518	142713	273390	131230	7.55969e+06	3.64954e+07	1.67323e+06	2.53054e+06	808607	6.1735e+06	992306	3.89147e+06	361656	208872	6.63901e+06	775736	60366.8	716245	139560	209894	1.91229e+06	1.07112e+06	2.83753e+06	193468	1.10274e+07	6.2246e+06	900409	1.20299e+06	997412	309162	8.65126e+07	1.40072e+08	5.70483e+06	881152	2.14222e+06	913097	157107	1.74216e+06	798020	6.188e+07	1.02333e+07	2.06098e+07	1.26253e+07	100942	1.20085e+07	1.7043e+07
C04_1_23_1_4493.mzML	high	staphyloc		621389	461315	1.00151e+06	303442	1.01192e+07	5.05197e+07	1.20516e+06	2.96089e+06	1.59866e+06	1.07878e+07	574878	3.4263e+06	274818	156711	4.10496e+06	790765	65636.8	791107	158728	185400	2.53557e+06	5.11112e+06	2.635e+06	229687	1.99467e+07	9.72569e+06	1.16316e+06	2.04141e+06	1.67701e+06	6.60563e+06	1.31154e+08	2.13142e+08	1.11967e+07	1.20992e+06	1.58954e+06	1.19389e+06	357871	3.20686e+06	251940	43042.5	1.39578e+07	1.33683e+08	2.45094e+07	1.33273e+06	2.03873e+07	37690.3
C11_3_49_1_4494.mzML	low	3		102167	92154.4	359410	39393.6	7.1714e+06	8.04493e+06	1.37892e+06	1.37158e+06	728065	4.22572e+06	111481	1.10359e+06	148687	40322.4	1.69584e+06	233959	30911.5	300459	61165	119509	2.14477e+06	4.57602e+06	1.5869e+06	177935	4.61169e+06	3.93828e+06	191466	586571	92168.3	1.44209e+06	6.24269e+07	2.06654e+07	836226	693754	960477	111334	978317	361639	34943.1	3506.1	7.75695e+06	1.83212e+07	6.75604e+06	2.5653e+06	4.22591e+06	9.15385e+06
C03_3_20_1_4495.mzML	high	candida		303780	262639	971300	355682	7.41841e+06	2.80086e+07	823449	2.38577e+06	306952	4.25348e+06	509267	2.44405e+06	68327.1	101648	3.22122e+06	499961	153064	284827	62504.6	251089	2.17215e+06	5.27735e+06	2.2214e+06	71047.2	2.08359e+06	5.33684e+06	529195	1.04929e+06	650102	6.73532e+06	1.17457e+08	1.6255e+08	8.42845e+06	140887	3.06186e+06	94076.4	132063	1.85498e+06	582247	347611	1.38202e+07	6.55277e+06	9.19996e+06	527427	1.86981e+07	5.96256e+06
C17_3_72_1_4496.mzML	high			311811	204820	394273	55590.2	1.35696e+07	4.10806e+07	2.86935e+06	2.43991e+06	1.57976e+06	9.56884e+06	723785	3.93878e+06	907186	399477	2.68529e+06	897128	64983.9	949745	171274	238053	2.51308e+06	6.89112e+06	5.02617e+06	463526	2.33838e+07	3.54676e+07	3.07909e+06	8.04299e+06	2.28806e+06	8.52212e+06	1.70599e+08	1.94925e+08	9.06416e+06	3.41607e+06	4.68331e+06	923414	6.84712e+06	3.25169e+06	2.65312e+06	115043	1.92747e+07	6.23138e+07	2.96915e+07	3.74618e+06	1.37325e+07	4075.95
C02_6_17_1_4497.mzML	high	staphyloc	staphyloc	145051	101455	287705	76169.8	1.26375e+07	4.212e+07	4.12189e+06	2.76753e+06	2.21473e+06	1.15351e+07	547035	4.02534e+06	578011	437385	5.49669e+06	947544	146839	1.55803e+06	216974	345742	1.80603e+06	5.6582e+06	3.55189e+06	715855	1.43294e+07	1.07066e+07	1.8743e+06	2.83018e+06	1.21208e+06	6.12921e+06	1.2715e+08	1.36177e+08	5.56075e+06	1.71967e+06	5.23313e+06	752177	2.61635e+06	2.54746e+06	237189	24191.7	1.68921e+07	5.54423e+06	2.23802e+07	1.89303e+06	1.33639e+07	83627.9
C15_6_66_1_4498.mzML	low			683020	417184	1.03391e+06	284431	8.26649e+06	2.9927e+07	1.67107e+06	2.47435e+06	1.54997e+06	8.09869e+06	191401	2.42721e+06	159982	154734	3.14696e+06	559069	39394.6	586671	81412.7	172287	1.97565e+06	2.63336e+06	1.77745e+06	193531	2.0756e+07	6.52254e+06	847577	1.46305e+06	1.04661e+06	8.90401e+06	1.11021e+08	1.6356e+08	6.95941e+06	292047	3.76523e+06	92714.7	1.9576e+06	2.01614e+06	789066	35817.7	1.37759e+07	5.10693e+07	2.29492e+07	1.25001e+06	1.31788e+07	106592
C23_12_99_1_4500.mzML				709370	194980	839181	363387	1.30891e+07	6.01614e+07	2.86478e+06	2.69652e+06	1.5278e+06	1.04668e+07	1.25553e+06	6.12677e+06	622699	144072	6.78892e+06	1.41165e+06	277694	1.45561e+06	260658	590564	2.07464e+06	7.35832e+06	4.7646e+06	502122	3.096e+07	1.66527e+07	2.59642e+06	1.37023e+06	835305	7.99903e+06	1.45618e+08	2.25621e+08	1.17147e+07	2.17966e+06	4.01644e+06	942955	1.44356e+06	2.51036e+06	78119.4	48671.4	2.24252e+07	9.864e+07	2.61865e+07	1.9204e+06	3.00022e+07	21022.6
C19B_3_83_1_4503.mzML	high			253493	287305	911695	188246	1.79028e+07	5.54433e+07	1.97348e+06	2.98742e+06	1.5408e+06	1.25342e+07	382120	3.62964e+06	269569	147368	3.88659e+06	839753	97763.8	1.07356e+06	172447	212015	1.94649e+06	4.68623e+06	4.15439e+06	249973	1.43265e+07	7.26377e+06	1.24282e+06	1.44084e+06	714496	6.88133e+06	1.44507e+08	1.43691e+08	7.535e+06	645651	2.32842e+06	579352	1.86139e+06	1.95158e+06	104789	38618.9	1.77864e+07	7.19949e+07	6.6894e+06	1.26215e+06	1.59192e+07	88986.8
C10_1_44_1_4505.mzML	high	stenotrophomonas		184325	175266	301350	30529.8	1.61847e+07	4.78547e+07	6.93436e+06	2.24299e+06	1.68649e+06	9.22117e+06	811015	2.16884e+06	379550	167262	1.79162e+06	401708	101764	400253	117584	700381	1.997e+06	3.93241e+06	2.81704e+06	182433	2.4394e+07	2.31763e+07	2.56051e+06	5.821e+06	1.93922e+06	7.70219e+06	1.5957e+08	1.47267e+08	7.65013e+06	6.25595e+06	6.31768e+06	894926	3.77901e+06	3.15897e+06	1.5732e+06	34364.4	2.41703e+07	9.96917e+06	2.40364e+07	3.32475e+06	2.37472e+07	2.97719e+07
C11_1_48_1_4506.mzML	low			336884	259141	1.28274e+06	134335	1.94962e+07	2.22619e+07	4.36091e+06	2.06036e+06	2.01768e+06	1.03258e+07	488775	4.45861e+06	730359	239024	4.87674e+06	987574	183371	1.04767e+06	176029	599831	1.83418e+06	3.4817e+06	4.87647e+06	778519	1.2343e+07	1.257e+07	773337	2.6259e+06	379570	2.6308e+06	1.53659e+08	7.28645e+07	2.96847e+06	2.94876e+06	2.33565e+06	331971	2.18017e+06	1.15162e+06	742896	85098.6	3.41134e+07	8.42623e+07	2.16597e+07	1.00191e+07	1.30855e+07	2.99259e+07
C16_6_70_1_4507.mzML	low			208426	171655	838488	309279	1.39831e+07	5.66784e+07	2.08038e+06	3.1609e+06	1.22967e+06	1.46835e+07	445332	4.22223e+06	259600	300672	5.46362e+06	888724	134551	893553	128082	265535	1.81677e+06	3.2116e+06	3.60804e+06	151445	1.59736e+06	920635	674183	1.39211e+06	910645	1.78274e+06	1.29387e+08	1.4531e+08	6.86191e+06	363856	3.53896e+06	525433	1.72029e+06	2.13002e+06	1.07544e+06	6.10508e+07	1.44539e+07	7.96789e+07	268079	660566	1.72801e+07	945182
C10_12_47_1_4508.mzML	high	stenotrophomonas		293307	264281	925374	265934	1.95731e+07	5.64636e+07	5.90165e+06	3.20838e+06	2.15908e+06	1.1576e+07	936359	2.94164e+06	318692	302606	4.09736e+06	653499	132214	477818	142755	232088	2.30726e+06	1.31008e+06	2.88648e+06	155266	1.79141e+07	1.13988e+07	2.40815e+06	3.79141e+06	1.64236e+06	3.2079e+07	1.53607e+08	1.56708e+08	7.51221e+06	3.44097e+06	5.2294e+06	845180	116017	3.12587e+06	1.79222e+06	3.46856e+07	2.06161e+07	8.9522e+07	2.17639e+07	2.93992e+06	2.18665e+07	163558
C05_3_28_1_4512.mzML	low		stenotrophomonas	983898	603877	1.75239e+06	459216	8.25172e+06	3.50578e+07	524982	2.99941e+06	1.24046e+06	5.92795e+06	383787	3.46216e+06	224645	238954	3.88373e+06	833429	64620.6	785971	200442	153797	2.34656e+06	3.81226e+06	2.7073e+06	341422	1.72719e+07	5.34142e+06	673449	1.31924e+06	1.01039e+06	8.80019e+06	1.11497e+08	1.6034e+08	7.8021e+06	546307	957478	332230	1.82189e+06	2.11658e+06	1.12725e+06	44339.2	1.2793e+07	5.24519e+06	2.20173e+07	898266	1.21444e+07	137018
C10_3_45_1_4513.mzML	high	stenotrophomonas	e.coli	132700	161822	314841	51760.9	1.59921e+07	3.78042e+07	7.18114e+06	2.81027e+06	1.90709e+06	7.74636e+06	664094	3.06057e+06	463652	246643	2.9444e+06	615360	142303	486838	201642	427251	2.02262e+06	3.45193e+06	3.65346e+06	302968	2.26852e+07	1.8841e+07	1.81088e+06	5.05557e+06	1.65612e+06	9.29213e+06	1.5863e+08	1.29554e+08	6.50458e+06	5.34974e+06	5.39212e+06	690121	3.33005e+06	2.89533e+06	1.55396e+06	54991.5	2.44411e+07	8.21833e+07	3.64705e+07	3.74898e+06	2.19828e+07	3.59319e+06
C03_6_21_1_4514.mzML	high	candida		310256	236648	901606	430468	1.01576e+07	3.94259e+07	1.87791e+06	2.84368e+06	419214	4.37884e+06	1.19862e+06	4.13959e+06	319866	224935	5.32813e+06	1.01618e+06	191161	563614	222186	361166	1.96275e+06	3.39825e+06	3.99661e+06	171130	2.04139e+07	7.37876e+06	1.33081e+06	1.41661e+06	1.17624e+06	3.69762e+07	1.44796e+08	1.76039e+08	1.02869e+07	1.44762e+06	4.95898e+06	1.41364e+06	2.24482e+06	2.78037e+06	168833	3.10246e+07	1.71621e+07	8.19066e+07	1.81748e+07	1605.96	2.92357e+07	388374
C08_6_39_1_4515.mzML	low	Klebsiel		473410	264637	534776	342377	1.7282e+07	6.70059e+07	6.30462e+06	3.88607e+06	3.06001e+06	1.20367e+07	165163	5.73786e+06	698579	247086	2.32634e+06	1.35703e+06	213404	1.79838e+06	456426	315965	2.41076e+06	1.38849e+06	5.36802e+06	950594	1.96534e+06	8.57154e+06	1.65637e+06	923760	479044	7.96738e+06	1.2989e+08	1.42841e+08	6.87282e+06	1.99664e+06	7.96151e+06	901818	105874	1.91042e+06	57934.2	18902	2.1783e+07	8.60073e+06	4.13291e+07	1.09272e+06	2.26164e+07	157967
C01_12_14_1_4516.mzML	high	Klebsiel	Klebsiel	113655	180788	672167	175079	1.34584e+07	4.1609e+07	1.73379e+06	3.07409e+06	698496	4.78532e+06	1.10265e+06	4.71391e+06	453856	251020	6.41041e+06	1.10181e+06	262780	1.19799e+06	473326	385165	1.89513e+06	3.00101e+06	6.73709e+06	479383	3.58124e+06	6.10032e+06	2.12829e+06	1.09988e+06	791305	6.65261e+06	1.17819e+08	1.79666e+08	8.12887e+06	1.36595e+06	858144	1.75569e+06	1.76181e+06	2.54472e+06	485940	50030.1	1.79035e+07	9.83893e+07	2.90408e+07	1.19183e+06	3.4775e+07	1.54186e+07
C20_12_88_1_4517.mzML	high			578781	247720	525904	226045	1.24793e+07	5.86243e+07	2.41603e+06	3.34534e+06	1.75281e+06	9.35732e+06	694837	4.59672e+06	523686	117985	6.63438e+06	990781	65708.1	750719	204064	243907	2.33166e+06	3.77967e+06	2.96007e+06	204920	2.48271e+07	1.5775e+07	1.68624e+06	1.10141e+06	721363	3.461e+07	1.33428e+08	1.97083e+08	9.70242e+06	1.68667e+06	3.08137e+06	1.85298e+06	80880.5	1.63976e+06	293361	3.9127e+07	1.67721e+07	1.11785e+08	4.07864e+07	1.26696e+06	1.46168e+07	150802
C04_3_24_1_4518.mzML	high	staphyloc		325819	265548	572195	190828	1.00625e+07	4.25349e+07	1.69828e+06	3.08279e+06	1.43781e+06	8.94279e+06	457222	4.1355e+06	808643	239934	4.29376e+06	927135	69103.5	1.24233e+06	283571	204840	1.99013e+06	2.92777e+06	4.07837e+06	540273	1.5977e+07	1.12553e+07	1.91563e+06	1.78959e+06	1.24839e+06	6.17441e+06	1.17414e+08	1.44841e+08	5.89393e+06	1.87257e+06	1.90047e+06	1.92585e+06	148902	1.67211e+06	856426	12291	1.1724e+07	7.6526e+07	6.68489e+07	1.01873e+06	1.32599e+07	1.39972e+07
C07_12_36_1_4520.mzML	high	staphyloc	corona	299150	174655	752553	237037	1.94283e+07	6.41929e+07	8.96889e+06	3.58247e+06	3.32548e+06	1.56829e+07	1.25027e+06	4.23774e+06	1.07295e+06	420808	230319	2.13899e+06	334548	2.07688e+06	391750	367875	2.56145e+06	3.49063e+06	3.86173e+06	1.09681e+06	2.70703e+07	2.15545e+07	2.12735e+06	2.45254e+06	804787	6.75608e+06	1.84279e+08	1.66641e+08	8.78207e+06	4.03338e+06	9.67537e+06	3.07591e+06	162476	3.13108e+06	1.17224e+06	95364.4	4.33207e+07	1.52101e+08	2.70423e+08	2.81337e+06	2.89913e+07	95608.3
C10_6_46_1_4522.mzML	high	stenotrophomonas	e.coli	226343	254244	650183	110002	1.92624e+07	3.99396e+07	5.57167e+06	2.9678e+06	2.25844e+06	7.92692e+06	761666	3.91949e+06	348909	330203	4.47235e+06	751016	121050	496851	150965	252459	2.22742e+06	1.02086e+06	2.96797e+06	280165	2.63108e+07	1.90545e+07	1.49725e+06	4.75579e+06	1.73458e+06	2.31444e+07	1.66626e+08	1.59546e+08	7.47987e+06	3.07479e+06	3.76403e+06	2.06302e+06	5.26866e+06	3.23901e+06	528659	1.80633e+07	1.90319e+07	6.03218e+06	3.32897e+08	3.66815e+06	1.14454e+07	1.32926e+07
C09_12_43_1_4523.mzML	high	Klebsiel		1.17335e+06	331849	1.83132e+06	628312	2.32548e+07	7.66264e+07	7.12095e+06	3.80609e+06	3.53432e+06	2.19501e+07	878539	7.75371e+06	1.05895e+06	748011	9.67609e+06	1.77113e+06	245807	2.79151e+06	404685	450383	2.8694e+06	4.09541e+06	5.35403e+06	894416	3.60503e+07	1.96896e+07	2.76863e+06	4.3461e+06	2.42608e+06	1.09153e+07	1.72659e+08	1.58157e+08	9.20784e+06	6.46229e+06	3.44389e+06	3.67734e+06	3.82824e+06	3.4677e+06	3.24014e+06	50029.8	2.17767e+07	1.07728e+08	4.71293e+08	3.16434e+06	2.12851e+06	278701
C16_1_68_1_4524.mzML	low			151008	139190	634360	255134	1.65134e+07	6.27012e+07	1.86504e+06	3.62042e+06	1.48883e+06	1.35747e+07	496678	5.59334e+06	295423	409836	8.67536e+06	1.30078e+06	214458	1.18956e+06	228051	351185	1.94107e+06	2.89701e+06	3.66014e+06	253132	2.10875e+07	4.75393e+06	459693	1.1201e+06	797104	4.16093e+07	1.25852e+08	1.54001e+08	6.59069e+06	348821	2.51578e+06	751913	127503	1.96585e+06	1.85117e+06	4.17806e+07	1.37396e+07	7.52557e+07	1.05179e+08	754189	1.7124e+07	1.89571e+07
C06_6_31_1_4525.mzML	high	staphyloc	corona	276828	294896	388610	271549	1.59951e+07	5.9705e+07	4.38494e+06	3.62893e+06	2.63944e+06	1.49595e+07	730166	6.00256e+06	458737	372050	9.92008e+06	1.3379e+06	116384	1.26416e+06	301242	313026	2.31114e+06	3.39308e+06	4.01823e+06	483110	2.69469e+07	5.46299e+06	1.54817e+06	1.67967e+06	1.41323e+06	8.77826e+06	1.33971e+08	1.72522e+08	7.54167e+06	2.01803e+06	4.58456e+06	884684	2.70321e+06	2.28082e+06	1.43439e+06	33799	1.68487e+07	9.56514e+07	1.35082e+08	1.02436e+06	1.97277e+07	5.71742e+06
C02_12_18_1_4527.mzML	high	staphyloc	staphyloc	209172	146023	419994	100481	1.51137e+07	3.34502e+07	5.73643e+06	2.93618e+06	3.23763e+06	6.5053e+06	565196	3.98612e+06	565125	577022	4.52034e+06	967639	137612	897037	230967	276702	2.20464e+06	3.26044e+06	3.66499e+06	593746	3.20138e+07	1.78356e+07	1.50569e+06	7.71876e+06	3.80695e+06	7.76735e+06	1.51178e+08	1.26813e+08	5.42385e+06	4.51552e+06	3.9976e+06	712095	143289	3.92774e+06	648985	25772.2	1.33216e+07	8.33037e+07	868183	4.02932e+06	1.54198e+07	2.1725e+07
C13_1_56_1_4529.mzML	low	Klebsiel		152543	115473	637145	45933.9	1.62475e+07	2.26129e+07	2.15837e+06	2.45042e+06	1.57574e+06	7.58992e+06	233223	2.82817e+06	414505	146983	4.48936e+06	573562	65536.7	692045	59163.2	237724	2.03406e+06	3.54615e+06	4.60264e+06	388239	7.22392e+06	8.31796e+06	534313	1.18233e+06	290089	5.74988e+06	1.04285e+08	3.75888e+07	1.67838e+06	374510	1.19971e+06	307917	1.64772e+06	591265	1.19333e+06	5.54094e+06	1.09508e+07	7.08342e+07	759250	3.56496e+06	378815	2.84337e+07
C15_1_64_1_4530.mzML	low			311492	255318	427840	81027.2	1.03918e+07	2.80094e+07	1.9064e+06	3.22703e+06	1.52031e+06	1.01457e+07	210843	3.17163e+06	223584	127441	4.96627e+06	602976	45432.5	721146	100239	177756	2.49866e+06	4.178e+06	2.33729e+06	224513	3.69782e+07	2.91084e+06	745744	1.14455e+06	972330	7.63308e+06	1.15611e+08	1.64535e+08	7.2538e+06	2.18587e+06	1.28776e+06	676281	1.8445e+06	1.73433e+06	2.52881e+06	4064.67	1.16241e+07	2.5232e+08	3.37095e+07	1.1634e+06	1.14928e+07	715116
C04_6_25_1_4531.mzML	high	staphyloc		173058	146706	314141	104936	1.28234e+07	3.22562e+07	3.12617e+06	2.76294e+06	1.91046e+06	8.07437e+06	713493	4.57546e+06	892948	322011	7.30319e+06	954141	71146.9	1.12819e+06	241023	200306	1.86304e+06	3.57094e+06	4.47601e+06	628736	3.72737e+07	1.89666e+07	1.95729e+06	2.64388e+06	1.15125e+06	5.95224e+06	1.27034e+08	1.12596e+08	4.52695e+06	2.61979e+06	3.2864e+06	1.12522e+06	3.54274e+06	1.84931e+06	3.05138e+06	2240.3	1.8078e+07	3.26794e+07	3.41846e+07	1.32218e+06	1.35368e+07	1.3143e+08
C01_6_13_1_4533.mzML	high	Klebsiel	Klebsiel	225969	258782	1.07986e+06	293632	1.19783e+07	3.50056e+07	1.11311e+06	2.80672e+06	426887	4.18857e+06	946607	4.53797e+06	347292	216025	6.92435e+06	910515	192951	846081	349488	306170	2.05986e+06	3.79651e+06	5.46497e+06	307509	1.03044e+07	8.05639e+06	1.9357e+06	984866	725158	4.39489e+06	1.21462e+08	1.74549e+08	7.58063e+06	1.08086e+06	731149	1.47672e+06	2.44667e+06	2.31777e+06	1.96099e+06	22869.5	1.59116e+07	5.01664e+07	1.42859e+07	861764	2.84994e+07	7.29758e+07
C07_3_34_1_4534.mzML	high	staphyloc		333428	316527	817824	217316	1.61996e+07	7.84503e+07	2.16113e+06	3.66058e+06	1.56815e+06	9.02603e+06	1.05369e+06	4.57311e+06	268262	341688	1.3421e+07	891781	117278	716589	161473	144284	2.0431e+06	3.43302e+06	4.1683e+06	274409	7.33196e+07	1.2228e+07	2.26431e+06	2.20776e+06	1.32547e+06	1.11699e+07	1.54118e+08	1.78254e+08	1.02201e+07	1.27125e+06	2.71146e+06	723252	264719	3.59712e+06	6.70856e+06	54938.5	1.89778e+07	3.27771e+07	2.72179e+07	1.1798e+06	2.09144e+07	334222
C08_3_38_1_4535.mzML	low	Klebsiel		304433	206253	386798	198929	9.35423e+06	4.24833e+07	2.45901e+06	3.22644e+06	2.1079e+06	8.55368e+06	112952	4.56023e+06	475047	191398	1.11873e+07	934955	149098	1.26322e+06	416635	193226	1.83986e+06	3.16277e+06	4.59164e+06	576474	7.28849e+07	5.77843e+06	769621	489297	297711	7.48667e+06	8.39775e+07	1.1296e+08	4.66943e+06	468551	4.73795e+06	574266	1.13941e+06	1.45412e+06	137972	56705.6	1.04995e+07	1.37212e+07	1.95201e+07	599668	1.74376e+07	4.25393e+07
C13_12_59_1_4536.mzML	low	Klebsiel		162765	72518	417103	110443	1.13741e+07	2.02532e+07	2.1382e+06	2.26585e+06	885456	3.46728e+06	521989	2.69826e+06	539163	258667	6.12397e+06	557409	117070	545499	183285	254179	2.02498e+06	3.16516e+06	4.57716e+06	301318	7.04463e+07	1.77253e+07	824339	2.84216e+06	846536	4.71176e+06	1.35163e+08	9.85897e+07	4.03818e+06	2.1177e+06	2.55442e+06	454947	2.82273e+06	2.02054e+06	3.71578e+06	25984	1.68993e+07	9.1979e+07	1.55337e+07	1.36426e+06	1.77224e+07	1.9918e+07
C14_6_62_1_4537.mzML	low			2.13721e+06	928819	3.07284e+06	973830	1.18376e+07	5.6971e+07	1.94195e+06	3.40536e+06	2.07753e+06	1.5801e+07	671572	2.25761e+06	129468	140929	5.43348e+06	419137	48165.4	629059	32741.5	110196	2.60335e+06	1.37711e+06	1.31117e+06	153989	1.03522e+08	9.77365e+06	954507	1.44304e+06	956171	2.06604e+07	1.16391e+08	1.51771e+08	6.46949e+06	564765	3.3241e+06	113859	2.55332e+06	2.33537e+06	671691	1.84679e+07	1.21659e+07	1.00431e+08	398025	1.06878e+06	1.20251e+07	134148
C19B_6_84_1_4538.mzML	high			201189	256966	715809	123126	1.84469e+07	4.40379e+07	1.52401e+06	2.9675e+06	1.07264e+06	9.34911e+06	690264	4.1298e+06	331616	157435	6.6985e+06	864869	152928	1.26019e+06	195365	289827	2.44619e+06	4.16086e+06	5.05219e+06	233562	1.04911e+08	1.27257e+07	1.86835e+06	1.66395e+06	826743	8.46728e+06	1.55601e+08	1.80311e+08	8.34629e+06	450157	4.14003e+06	173413	2.84008e+06	1.92067e+06	4639.14	5472.53	1.95881e+07	9.47681e+06	1.30217e+07	953496	1.8661e+07	64825.7
C01_3_12_1_4539.mzML	high	Klebsiel	Klebsiel	479174	506715	2.30774e+06	583216	1.04347e+07	2.62358e+07	613412	2.59146e+06	368479	4.01089e+06	694053	2.83036e+06	117456	108110	5.05779e+06	523945	78103.9	697737	231469	156455	2.02043e+06	3.21036e+06	3.25943e+06	151435	3.8974e+07	5.87628e+06	1.43476e+06	1.01079e+06	755360	8.08144e+06	1.21788e+08	1.52197e+08	6.68463e+06	532531	1.51745e+06	72980.7	1.88498e+06	1.97279e+06	195330	18075.3	1.33665e+07	9.17285e+07	9.15686e+06	552383	2.09078e+07	1.59897e+07
C09_6_42_1_4540.mzML	high	Klebsiel		462691	183549	557933	172368	2.05453e+07	5.55248e+07	4.18778e+06	3.60792e+06	3.17577e+06	1.62256e+07	407060	5.94681e+06	625210	478980	7.32727e+06	1.27505e+06	154124	2.07383e+06	302102	433637	2.90541e+06	1.43248e+06	4.6432e+06	724103	1.6745e+08	1.15375e+07	1.16899e+06	2.75741e+06	1.61908e+06	7.67249e+06	1.36873e+08	1.44322e+08	6.71598e+06	347085	5.25922e+06	131084	2.62519e+06	2.57064e+06	3.28723e+06	6402.41	1.41446e+07	6.2684e+07	2.82988e+07	1.88214e+06	1.3684e+07	82979.5
C03_1_19_1_4568.mzML	high	candida		339268	285253	941624	276798	6.20827e+06	2.48591e+07	729218	2.38973e+06	377253	4.11252e+06	541227	3.23014e+06	101075	119778	2.90618e+06	587250	160191	472016	87150.1	383287	2.80537e+06	4.3663e+06	2.72703e+06	95558.1	2.39109e+07	4.95706e+06	536645	1.14231e+06	676498	7.95976e+06	1.31218e+08	2.04862e+08	1.03038e+07	167659	3.34282e+06	373852	2.07808e+06	2.17699e+06	111695	288079	1.49611e+07	4.85059e+07	1.06762e+07	622251	2.01114e+07	4.83543e+06
[truncated: 70 more columns]
